# Supplementary material for: A new genus of protorhyssaline wasps in Raritan amber (Hymenoptera, Braconidae)
Source: Zookeys. 2017 Oct 23;(711):103–11. doi: 10.3897/zookeys.711.20709 (PMC5674186; doi:10.3897/zookeys.711.20709)
Supplement: XML Treatment for Protorhyssalinae [file zookeys.711.20709-treatment1.xml]

<!DOCTYPE tp:taxon-treatment
  PUBLIC "-//TaxonX//DTD Taxonomic Treatment Publishing DTD v0 20100105//EN" "tax-treatment-NSO.dtd">
<tp:taxon-treatment xmlns:tp="http://www.plazi.org/taxpub"><tp:treatment-meta><kwd-group><label>Taxon classification</label><kwd><named-content xmlns:xlink="http://www.w3.org/1999/xlink" content-type="kingdom">Animalia</named-content></kwd><kwd><named-content xmlns:xlink="http://www.w3.org/1999/xlink" content-type="order">Hymenoptera</named-content></kwd><kwd><named-content xmlns:xlink="http://www.w3.org/1999/xlink" content-type="family">Braconidae</named-content></kwd></kwd-group><mixed-citation publication-type="journal"><person-group><name><surname>Engel</surname><given-names>Michael S.</given-names></name><name><surname>Thomas</surname><given-names>Jennifer C.</given-names></name><name><surname>Alqarni</surname><given-names>Abdulaziz S.</given-names></name></person-group><article-title>A new genus of protorhyssaline wasps in Raritan amber (<tp:taxon-name><tp:taxon-name-part taxon-name-part-type="order">Hymenoptera</tp:taxon-name-part></tp:taxon-name>, <tp:taxon-name><tp:taxon-name-part taxon-name-part-type="family">Braconidae</tp:taxon-name-part></tp:taxon-name>)</article-title><source>Zookeys</source><day>23</day><month>10</month><year>2017</year><volume>2017</volume><issue>711</issue><fpage>103</fpage><lpage>111</lpage><pub-id pub-id-type="doi">10.3897/zookeys.711.20709</pub-id></mixed-citation></tp:treatment-meta><tp:nomenclature><label>Subfamily</label><tp:taxon-name>Protorhyssalinae</tp:taxon-name><tp:taxon-authority>Basibuyuk et al.</tp:taxon-authority></tp:nomenclature><tp:treatment-sec sec-type="Included genera" id="SECID0EDEAC"><title>Included genera.</title><p>
              <italic><tp:taxon-name><tp:taxon-name-part taxon-name-part-type="genus" reg="Archaeorhyssalus">Archaeorhyssalus</tp:taxon-name-part></tp:taxon-name></italic> Engel in Engel &amp; Wang (2016), <italic><tp:taxon-name><tp:taxon-name-part taxon-name-part-type="genus" reg="Diorhyssalus">Diorhyssalus</tp:taxon-name-part></tp:taxon-name></italic> <xref ref-type="bibr" rid="B3">Engel (2016)</xref>, <italic><tp:taxon-name><tp:taxon-name-part taxon-name-part-type="genus" reg="Protorhyssalodes">Protorhyssalodes</tp:taxon-name-part></tp:taxon-name></italic> <xref ref-type="bibr" rid="B12">Perrichot et al. (2009)</xref>, <italic><tp:taxon-name><tp:taxon-name-part taxon-name-part-type="genus" reg="Protorhyssalopsis">Protorhyssalopsis</tp:taxon-name-part></tp:taxon-name></italic> <xref ref-type="bibr" rid="B11">Ortega-Blanco et al. (2011)</xref>, <italic><tp:taxon-name><tp:taxon-name-part taxon-name-part-type="genus" reg="Protorhyssalus">Protorhyssalus</tp:taxon-name-part></tp:taxon-name></italic> Basibuyuk &amp; Quicke in <xref ref-type="bibr" rid="B1">Basibuyuk et al. (1999)</xref>, <italic><tp:taxon-name><tp:taxon-name-part taxon-name-part-type="genus" reg="Rhetinorhyssalites">Rhetinorhyssalites</tp:taxon-name-part></tp:taxon-name></italic> gen. n. (<italic>vide infra</italic>), and <italic><tp:taxon-name><tp:taxon-name-part taxon-name-part-type="genus" reg="Rhetinorhyssalus">Rhetinorhyssalus</tp:taxon-name-part></tp:taxon-name></italic> <xref ref-type="bibr" rid="B3">Engel (2016)</xref>.</p></tp:treatment-sec><ref-list><ref id="B3"><mixed-citation xmlns:xlink="http://www.w3.org/1999/xlink" xlink:type="simple">
          <person-group><name name-style="western"><surname>Engel</surname><given-names>MS</given-names></name></person-group> (<year>2016</year>) <article-title>Notes on Cretaceous amber <tp:taxon-name><tp:taxon-name-part taxon-name-part-type="family">Braconidae</tp:taxon-name-part></tp:taxon-name> (<tp:taxon-name><tp:taxon-name-part taxon-name-part-type="order">Hymenoptera</tp:taxon-name-part></tp:taxon-name>), with descriptions of two new genera.</article-title> <source>Novitates Paleoentomologicae</source> <volume>15</volume>: <fpage>1</fpage>–<lpage>7</lpage>. <ext-link xlink:type="simple" ext-link-type="doi" xlink:href="10.17161/np.v0i15.5704">https://doi.org/10.17161/np.v0i15.5704</ext-link></mixed-citation></ref><ref id="B12"><mixed-citation xmlns:xlink="http://www.w3.org/1999/xlink" xlink:type="simple">
          <person-group><name name-style="western"><surname>Perrichot</surname><given-names>V</given-names></name><name name-style="western"><surname>Nel</surname><given-names>A</given-names></name><name name-style="western"><surname>Quicke</surname><given-names>DLJ</given-names></name></person-group> (<year>2009</year>) <article-title>New braconid wasps from French Cretaceous amber (<tp:taxon-name><tp:taxon-name-part taxon-name-part-type="order">Hymenoptera</tp:taxon-name-part></tp:taxon-name>, <tp:taxon-name><tp:taxon-name-part taxon-name-part-type="family">Braconidae</tp:taxon-name-part></tp:taxon-name>): synonymization with <tp:taxon-name><tp:taxon-name-part taxon-name-part-type="family">Eoichneumonidae</tp:taxon-name-part></tp:taxon-name> and implications for the phylogeny of <tp:taxon-name><tp:taxon-name-part taxon-name-part-type="superfamily">Ichneumonoidea</tp:taxon-name-part></tp:taxon-name>.</article-title> <source>Zoologica Scripta</source> <volume>38</volume>(<issue>1</issue>): <fpage>79</fpage>–<lpage>88</lpage>. <ext-link xlink:type="simple" ext-link-type="doi" xlink:href="10.1111/j.1463-6409.2008.00358.x">https://doi.org/10.1111/j.1463-6409.2008.00358.x</ext-link></mixed-citation></ref><ref id="B11"><mixed-citation xmlns:xlink="http://www.w3.org/1999/xlink" xlink:type="simple">
          <person-group><name name-style="western"><surname>Ortega-Blanco</surname><given-names>J</given-names></name><name name-style="western"><surname>Delclòs</surname><given-names>X</given-names></name><name name-style="western"><surname>Engel</surname><given-names>MS</given-names></name></person-group> (<year>2011</year>) <article-title>A protorhyssaline wasp in Early Cretaceous amber from Spain (<tp:taxon-name><tp:taxon-name-part taxon-name-part-type="order">Hymenoptera</tp:taxon-name-part></tp:taxon-name>: <tp:taxon-name><tp:taxon-name-part taxon-name-part-type="family">Braconidae</tp:taxon-name-part></tp:taxon-name>).</article-title> <source>Journal of the Kansas Entomological Society</source> <volume>84</volume>(<issue>1</issue>): <fpage>51</fpage>–<lpage>57</lpage>. <ext-link xlink:type="simple" ext-link-type="doi" xlink:href="10.2317/JKES100728.1">https://doi.org/10.2317/JKES100728.1</ext-link></mixed-citation></ref><ref id="B1"><mixed-citation xmlns:xlink="http://www.w3.org/1999/xlink" xlink:type="simple">
          <person-group><name name-style="western"><surname>Basibuyuk</surname><given-names>HH</given-names></name><name name-style="western"><surname>Rasnitsyn</surname><given-names>AP</given-names></name><name name-style="western"><surname>van Achterberg</surname><given-names>K</given-names></name><name name-style="western"><surname>Fitton</surname><given-names>MG</given-names></name><name name-style="western"><surname>Quicke</surname><given-names>DLJ</given-names></name></person-group> (<year>1999</year>) <article-title>A new, putatively primitive Cretaceous fossil braconid subfamily from New Jersey amber (<tp:taxon-name><tp:taxon-name-part taxon-name-part-type="order">Hymenoptera</tp:taxon-name-part></tp:taxon-name>, <tp:taxon-name><tp:taxon-name-part taxon-name-part-type="family">Braconidae</tp:taxon-name-part></tp:taxon-name>).</article-title> <source>Zoologica Scripta</source> <volume>28</volume>(<issue>1–2</issue>): <fpage>211</fpage>–<lpage>214</lpage>. <ext-link xlink:type="simple" ext-link-type="doi" xlink:href="10.1046/j.1463-6409.1999.00006.x">https://doi.org/10.1046/j.1463-6409.1999.00006.x</ext-link></mixed-citation></ref></ref-list></tp:taxon-treatment>
