# Supplementary material for: A new genus of protorhyssaline wasps in Raritan amber (Hymenoptera, Braconidae)
Source: Zookeys. 2017 Oct 23;(711):103–11. doi: 10.3897/zookeys.711.20709 (PMC5674186; doi:10.3897/zookeys.711.20709)
Supplement: XML Treatment for Rhetinorhyssalites [file zookeys.711.20709-treatment2.xml]

<!DOCTYPE tp:taxon-treatment
  PUBLIC "-//TaxonX//DTD Taxonomic Treatment Publishing DTD v0 20100105//EN" "tax-treatment-NSO.dtd">
<tp:taxon-treatment xmlns:tp="http://www.plazi.org/taxpub"><tp:treatment-meta><kwd-group><label>Taxon classification</label><kwd><named-content xmlns:xlink="http://www.w3.org/1999/xlink" content-type="kingdom">Animalia</named-content></kwd><kwd><named-content xmlns:xlink="http://www.w3.org/1999/xlink" content-type="order">Hymenoptera</named-content></kwd><kwd><named-content xmlns:xlink="http://www.w3.org/1999/xlink" content-type="family">Braconidae</named-content></kwd></kwd-group><mixed-citation publication-type="journal"><person-group><name><surname>Engel</surname><given-names>Michael S.</given-names></name><name><surname>Thomas</surname><given-names>Jennifer C.</given-names></name><name><surname>Alqarni</surname><given-names>Abdulaziz S.</given-names></name></person-group><article-title>A new genus of protorhyssaline wasps in Raritan amber (<tp:taxon-name><tp:taxon-name-part taxon-name-part-type="order">Hymenoptera</tp:taxon-name-part></tp:taxon-name>, <tp:taxon-name><tp:taxon-name-part taxon-name-part-type="family">Braconidae</tp:taxon-name-part></tp:taxon-name>)</article-title><source>Zookeys</source><day>23</day><month>10</month><year>2017</year><volume>2017</volume><issue>711</issue><fpage>103</fpage><lpage>111</lpage><pub-id pub-id-type="doi">10.3897/zookeys.711.20709</pub-id></mixed-citation></tp:treatment-meta><tp:nomenclature><tp:taxon-name>
              <tp:taxon-name-part taxon-name-part-type="genus" reg="Rhetinorhyssalites">Rhetinorhyssalites</tp:taxon-name-part>
              <object-id xmlns:xlink="http://www.w3.org/1999/xlink" content-type="zoobank" xlink:type="simple">http://zoobank.org/E6F92137-F91C-479C-8B8D-C0055517E109</object-id>
            </tp:taxon-name><tp:taxon-status xmlns:xlink="http://www.w3.org/1999/xlink" xlink:type="simple">gen. n.</tp:taxon-status></tp:nomenclature><tp:treatment-sec sec-type="type species" id="SECID0ETHAC"><title>Type species.</title><p>
              <italic><tp:taxon-name><tp:taxon-name-part taxon-name-part-type="genus" reg="Rhetinorhyssalites">Rhetinorhyssalites</tp:taxon-name-part> <tp:taxon-name-part taxon-name-part-type="species" reg="emersoni">emersoni</tp:taxon-name-part></tp:taxon-name></italic> sp. n.</p></tp:treatment-sec><tp:treatment-sec sec-type="diagnosis" id="SECID0EEIAC"><title>Diagnosis.</title><p>Head cyclostome, with hypoclypeal depression deep; antenna with 20–24 flagellomeres (18–20 in <italic><tp:taxon-name><tp:taxon-name-part taxon-name-part-type="genus" reg="Protorhyssalus">Protorhyssalus</tp:taxon-name-part></tp:taxon-name></italic> Basibuyuk et al.); flagellum with scattered multiporous plate sensilla; occipital carina present and complete, albeit particularly weak dorsally; compound eyes not emarginate, without evident setae. Pronotal collar short, with subpronope scarcely indicated; notauli deeply impressed, percurrent; mesoscutal lateral areas sculptured as on remainder of mesoscutum; mesoscutellum not raised relative to mesoscutum (distinctly raised in <italic><tp:taxon-name><tp:taxon-name-part taxon-name-part-type="genus" reg="Protorhyssalus">Protorhyssalus</tp:taxon-name-part></tp:taxon-name></italic>); epicnemial carina absent (present in <italic><tp:taxon-name><tp:taxon-name-part taxon-name-part-type="genus" reg="Protorhyssalus">Protorhyssalus</tp:taxon-name-part></tp:taxon-name></italic>: “prepectal carina” sensu <xref ref-type="bibr" rid="B1">Basibuyuk et al. 1999</xref>); postpectal carina absent. Forewing (Fig. <xref ref-type="fig" rid="F2">4</xref>) with minute costal cell apically, otherwise C+Sc+R fused, without indication of fusion line except proximally; 1Rs present, forming straight line with 1M (1Rs/1M straight), slightly more than one-half length 1M (very short in <italic><tp:taxon-name><tp:taxon-name-part taxon-name-part-type="genus" reg="Protorhyssalus">Protorhyssalus</tp:taxon-name-part></tp:taxon-name></italic>); rs-m present; 1m-cu meeting second submarginal cell, second submarginal cell narrowly elongate postero-proximally (not so in <italic><tp:taxon-name><tp:taxon-name-part taxon-name-part-type="genus" reg="Protorhyssalus">Protorhyssalus</tp:taxon-name-part></tp:taxon-name></italic>); 2m-cu absent; 1cu-a strongly postfurcal; 2cu-a scarcely present (represented only by hint of stub at angle in 3Cu; stubs 1a and 2a present. Hind wing with sc+r-m lacking bulla, much shorter than 1M; bulla lacking between 1A and stub of 2Cu (present in <italic><tp:taxon-name><tp:taxon-name-part taxon-name-part-type="genus" reg="Protorhyssalus">Protorhyssalus</tp:taxon-name-part></tp:taxon-name></italic>); minute stub of 2Cu present. Metasomal tergum I with dorsope and laterope deeply impressed; dorsal carina strong, extending to posterior margin of tergum.</p></tp:treatment-sec><tp:treatment-sec sec-type="etymology" id="SECID0E3JAC"><title>Etymology.</title><p>The generic name is a combination of <italic><tp:taxon-name><tp:taxon-name-part taxon-name-part-type="genus" reg="Rhetinorhyssalus">Rhetinorhyssalus</tp:taxon-name-part></tp:taxon-name></italic> Engel, a genus with somewhat similar venation, and the suffix –<italic>ites</italic> (Greek, “having the nature of”). The gender of the name is feminine.</p><!--PageBreak--></tp:treatment-sec><tp:treatment-sec><!--Section generated to contain objects referenced in tp:taxon-treatment.--><fig id="F2" position="float" orientation="portrait"><label>Figure 4.</label><caption><p>Wing venation of <italic><tp:taxon-name><tp:taxon-name-part taxon-name-part-type="genus" reg="Rhetinorhyssalites">Rhetinorhyssalites</tp:taxon-name-part> <tp:taxon-name-part taxon-name-part-type="species" reg="emersoni">emersoni</tp:taxon-name-part></tp:taxon-name></italic>, gen. et sp. n., with most marginal setae omitted; forewing above, hind wing below.</p></caption><graphic xmlns:xlink="http://www.w3.org/1999/xlink" xlink:href="zookeys-711-103-g002.jpg" position="float" orientation="portrait" xlink:type="simple" id="oo_163961.jpg"/></fig></tp:treatment-sec><ref-list><ref id="B1"><mixed-citation xmlns:xlink="http://www.w3.org/1999/xlink" xlink:type="simple">
          <person-group><name name-style="western"><surname>Basibuyuk</surname><given-names>HH</given-names></name><name name-style="western"><surname>Rasnitsyn</surname><given-names>AP</given-names></name><name name-style="western"><surname>van Achterberg</surname><given-names>K</given-names></name><name name-style="western"><surname>Fitton</surname><given-names>MG</given-names></name><name name-style="western"><surname>Quicke</surname><given-names>DLJ</given-names></name></person-group> (<year>1999</year>) <article-title>A new, putatively primitive Cretaceous fossil braconid subfamily from New Jersey amber (<tp:taxon-name><tp:taxon-name-part taxon-name-part-type="order">Hymenoptera</tp:taxon-name-part></tp:taxon-name>, <tp:taxon-name><tp:taxon-name-part taxon-name-part-type="family">Braconidae</tp:taxon-name-part></tp:taxon-name>).</article-title> <source>Zoologica Scripta</source> <volume>28</volume>(<issue>1–2</issue>): <fpage>211</fpage>–<lpage>214</lpage>. <ext-link xlink:type="simple" ext-link-type="doi" xlink:href="10.1046/j.1463-6409.1999.00006.x">https://doi.org/10.1046/j.1463-6409.1999.00006.x</ext-link></mixed-citation></ref></ref-list></tp:taxon-treatment>
