# Supplementary material for: A new genus of protorhyssaline wasps in Raritan amber (Hymenoptera, Braconidae)
Source: Zookeys. 2017 Oct 23;(711):103–11. doi: 10.3897/zookeys.711.20709 (PMC5674186; doi:10.3897/zookeys.711.20709)
Supplement: XML Treatment for Rhetinorhyssalites emersoni [file zookeys.711.20709-treatment3.xml]

<!DOCTYPE tp:taxon-treatment
  PUBLIC "-//TaxonX//DTD Taxonomic Treatment Publishing DTD v0 20100105//EN" "tax-treatment-NSO.dtd">
<tp:taxon-treatment xmlns:tp="http://www.plazi.org/taxpub"><tp:treatment-meta><kwd-group><label>Taxon classification</label><kwd><named-content xmlns:xlink="http://www.w3.org/1999/xlink" content-type="kingdom">Animalia</named-content></kwd><kwd><named-content xmlns:xlink="http://www.w3.org/1999/xlink" content-type="order">Hymenoptera</named-content></kwd><kwd><named-content xmlns:xlink="http://www.w3.org/1999/xlink" content-type="family">Braconidae</named-content></kwd></kwd-group><mixed-citation publication-type="journal"><person-group><name><surname>Engel</surname><given-names>Michael S.</given-names></name><name><surname>Thomas</surname><given-names>Jennifer C.</given-names></name><name><surname>Alqarni</surname><given-names>Abdulaziz S.</given-names></name></person-group><article-title>A new genus of protorhyssaline wasps in Raritan amber (<tp:taxon-name><tp:taxon-name-part taxon-name-part-type="order">Hymenoptera</tp:taxon-name-part></tp:taxon-name>, <tp:taxon-name><tp:taxon-name-part taxon-name-part-type="family">Braconidae</tp:taxon-name-part></tp:taxon-name>)</article-title><source>Zookeys</source><day>23</day><month>10</month><year>2017</year><volume>2017</volume><issue>711</issue><fpage>103</fpage><lpage>111</lpage><pub-id pub-id-type="doi">10.3897/zookeys.711.20709</pub-id></mixed-citation></tp:treatment-meta><tp:nomenclature><tp:taxon-name>
              <tp:taxon-name-part taxon-name-part-type="genus" reg="Rhetinorhyssalites">Rhetinorhyssalites</tp:taxon-name-part>
              <tp:taxon-name-part taxon-name-part-type="species" reg="emersoni">emersoni</tp:taxon-name-part>
              <object-id xmlns:xlink="http://www.w3.org/1999/xlink" content-type="zoobank" xlink:type="simple">http://zoobank.org/CDEBECC1-2E8A-412C-88E5-689DCD502431</object-id>
            </tp:taxon-name><tp:taxon-status xmlns:xlink="http://www.w3.org/1999/xlink" xlink:type="simple">sp. n.</tp:taxon-status><xref ref-type="fig" rid="F1">Figs 1–3</xref><xref ref-type="fig" rid="F2">, 4</xref></tp:nomenclature><tp:treatment-sec sec-type="Holotype" id="SECID0E3LAC"><title>Holotype.</title><p>♂, AMNH NJ-892A; deposited in the Division of Invertebrate Zoology, American Museum of Natural History, New York.</p></tp:treatment-sec><tp:treatment-sec sec-type="Paratype" id="SECID0EBMAC"><title>Paratype.</title><p>♂, AMNH NJ-692; same locality and repository as the holotype.</p></tp:treatment-sec><tp:treatment-sec sec-type="Locality and horizon" id="SECID0EGMAC"><title>Locality and horizon.</title><p>Upper Cretaceous (Turonian) amber, New Jersey, Middlesex County, Sayreville, white oaks pit. The locality has been discussed and the Raritan amber deposits mapped by <xref ref-type="bibr" rid="B7">Grimaldi et al. (2000)</xref> and <xref ref-type="bibr" rid="B6">Grimaldi and Nascimbene (2010)</xref>.</p></tp:treatment-sec><tp:treatment-sec sec-type="diagnosis" id="SECID0EUMAC"><title>Diagnosis.</title><p>As for the genus (<italic>vide supra</italic>).</p><fig id="F1" position="float" orientation="portrait"><label>Figures 1–3.</label><caption><p>Photographs of males of <italic><tp:taxon-name><tp:taxon-name-part taxon-name-part-type="genus" reg="Rhetinorhyssalites">Rhetinorhyssalites</tp:taxon-name-part> <tp:taxon-name-part taxon-name-part-type="species" reg="emersoni">emersoni</tp:taxon-name-part></tp:taxon-name></italic>, gen. et sp. n., in Raritan amber. <bold>1</bold> Right lateral habitus of holotype (AMNH NJ-892A) <bold>2</bold> Right lateral view of paratype (AMNH NJ-692), to same scale as figure C <bold>3</bold> Left lateral view of paratype.</p></caption><graphic xmlns:xlink="http://www.w3.org/1999/xlink" xlink:href="zookeys-711-103-g001.jpg" position="float" orientation="portrait" xlink:type="simple" id="oo_163960.jpg"/></fig></tp:treatment-sec><tp:treatment-sec sec-type="description" id="SECID0E1NAC"><title>Description.</title><p>♂: Total length 2.54 mm as preserved (2.53 mm); forewing length 1.98 mm (1.90 mm), hind wing length 1.66 mm (1.60 mm); integument, where evident, dark brown, lighter on appendages; wing veins dark brown to brown, membranes hyaline and clear.</p><p>Head apparently about as long as wide (direct frontal view not possible in either holotype or paratype), with small punctures separated by about 2 or more times a puncture width, integument between smooth, with scattered, suberect, minute setae, setae more numerous on lower face; face below antennal toruli somewhat flat; clypeus slightly protruding, rounded, short; hypoclypeal depression deep and wide; mandible short (mandibles closed in both specimens); labial palpus short, apparently with three palpomeres; maxillary palpus elongate, apparently slightly longer than head, with six palpomeres, palpomeres IV–VI elongate, thinner than preceding palpomeres, palpomere III thickened and dorsally hunched, with abundant distinctive setae dorsally; compound eye large and glabrous, length 0.36 mm, broader than gena, inner margin not emarginate; ocelli positioned close together on top of vertex; occipital carina complete, weak dorsally; antenna slightly shorter than body length; scape squat, only slightly longer than wide, length 0.11 mm, width 0.09 mm, truncate apically; pedicel about as long as wide, slightly narrower than scape, length 0.07 mm, width 0.06 mm; flagellum with 20 flagellomeres (24 flagellomeres); basal flagellomeres elongate, approximately 3–4 times as long as wide, flagellomere I length 0.16 mm, width 0.04 mm; flagellomere II length 0.14 mm, width 0.04 mm; flagellomere III length 0.13 mm, width 0.04 mm; remaining flagellomeres progressively shorter, apical flagellomeres about 1.25–2.0 times as long as wide; multiporous plate sensilla sparse.</p><p>Mesosoma length 0.98 mm (0.98 mm); pronotal surface smooth; mesoscutum with minute, setigerous punctures separated by a puncture width or less, integument between punctures smooth; notauli deeply impressed, crenulate, percurrent; lateral sectors of mesoscutum (outside of notauli) distinctly raised, convex, with sculpturing as on remainder of mesoscutum; mesoscutellar sulcus deeply impressed; mesoscutellum not raised, on same level with mesoscutum; mesopleuron largely smooth and impunctate, with borders areolate; sternaulus absent; metapleuron areolate; propodeum coarsely and deeply areolate. Legs slender, with numerous minute setae; tibial spurs short, protibial calcar slightly curved, without comb; metafemur tubular except with <!--PageBreak-->weak subapical concavity on inner ventral surface; metatibia length 1.26 mm (1.23 mm); basitarsi longest tarsomeres, but shorter than combined length of remaining tarsomeres, slightly longer than fifth tarsomeres; pretarsal claws short, simple; arolium small. Forewing (Fig. <xref ref-type="fig" rid="F2">4</xref>) with minute costal cell present apically near pterostima, remainder of C+Sc+R completely fused with faint indication of fusion line proximally; pterostigma large, longer than wide, border inside marginal cell faintly convex, anterior border bulging; marginal cell large, extending nearly to wing apex; R slightly extending beyond marginal cell apex along apical wing margin to wing apex; 1Rs present, slightly more than one-half length 1M; 1Rs/1M straight; Rs+M weakly arched (nearly straight); 1m-cu entering second submarginal cell near base, thus short 2M present (and “2Rs+M” lacking); 2M angled posteriorly, giving second submarginal cell narrowly elongate extension postero-proximally; 2Rs elongate; r-rs arising in apical half of pterostigma, short, shorter than 1Rs; 1rs-m present, about as long as 3Rs; 3M much longer than 2Rs; 1cu-a strongly postfurcal (positioned beyond one-third discal cell length); 1Cu about as long as 1cu-a; 2Cu longer than 1Cu; 2cu-a present only has hint <!--PageBreak-->of stub, with subdiscal cell minutely open apically; stubs of 1a and 2a present. Hind wing (Fig. <xref ref-type="fig" rid="F2">4</xref>) with margins setose; three distal hamuli present on R and set of “secondary hamuli” (sensu <xref ref-type="bibr" rid="B1">Basibuyuk et al. 1999</xref>) on proximal portion of C; R tubular for short distance along with margin, otherwise extending as nebulous vein, terminating well prior to wing apex; 2Sc+R extremely short; Rs tubular for short distance then extending as nebulous vein; sc+r-m without bulla, longer than 2Sc+R, much shorter than 1M; 2M tubular near base then nebulous; 1Cu much shorter than 1M; 2Cu present as minute stub; bulla lacking between 1A and 2Cu stub.</p><p>Metasoma length 1.21 mm (1.20 mm), with terga II and III fused and with distinct suture line; integument generally smooth an impunctate, with scattered, short, appressed setae; first metasomal tergum with dorsal carinae strong, extending to posterior tergal margin, dorsopes deeply impressed and areolate; lateral carinae strong, with lateropes deeply impressed; tergum I about as long as wide, remaining terga wider than long.</p><p>♀: <italic>Latet</italic>.</p></tp:treatment-sec><tp:treatment-sec sec-type="etymology" id="SECID0EXOAC"><title>Etymology.</title><p>The specific epithet honors the late William K. Emerson (1925–2016), a leading malacologist with the American Museum of Natural History (<xref ref-type="bibr" rid="B9">Mikkelsen and Landman 2017</xref>) and good friend to the senior author for the last 20 years of his life. In 1999, after one of many relaxing enjoyable chats and before I (M.S.E.) departed, Bill pulled from a shelf his copy of his 1976 guide to shells (<xref ref-type="bibr" rid="B2">Emerson and Jacobson 1976</xref>), autographed it, and placed it in my hands. It remains a treasured possession and reminder of joyful days and Bill’s kindness and good humor.</p><fig id="F2" position="float" orientation="portrait"><label>Figure 4.</label><caption><p>Wing venation of <italic><tp:taxon-name><tp:taxon-name-part taxon-name-part-type="genus" reg="Rhetinorhyssalites">Rhetinorhyssalites</tp:taxon-name-part> <tp:taxon-name-part taxon-name-part-type="species" reg="emersoni">emersoni</tp:taxon-name-part></tp:taxon-name></italic>, gen. et sp. n., with most marginal setae omitted; forewing above, hind wing below.</p></caption><graphic xmlns:xlink="http://www.w3.org/1999/xlink" xlink:href="zookeys-711-103-g002.jpg" position="float" orientation="portrait" xlink:type="simple" id="oo_163961.jpg"/></fig><!--PageBreak--></tp:treatment-sec><ref-list><ref id="B7"><mixed-citation xmlns:xlink="http://www.w3.org/1999/xlink" xlink:type="simple">
          <person-group><name name-style="western"><surname>Grimaldi</surname><given-names>D</given-names></name><name name-style="western"><surname>Shedrinsky</surname><given-names>A</given-names></name><name name-style="western"><surname>Wampler</surname><given-names>TP</given-names></name></person-group> (<year>2000</year>) <article-title>A remarkable deposit of fossiliferous amber from the Upper Cretaceous (Turonian) of New Jersey.</article-title> In: <person-group><name name-style="western"><surname>Grimaldi</surname><given-names>D</given-names></name></person-group> (<role>Ed.</role>) <issue-title>Studies on Fossils in Amber, with Particular Reference to the Cretaceous of New Jersey.</issue-title> <source>Backhuys Publishers, Leiden</source>, <fpage>1</fpage>–<lpage>76</lpage>.</mixed-citation></ref><ref id="B6"><mixed-citation xmlns:xlink="http://www.w3.org/1999/xlink" xlink:type="simple">
          <person-group><name name-style="western"><surname>Grimaldi</surname><given-names>DA</given-names></name><name name-style="western"><surname>Nascimbene</surname><given-names>PC</given-names></name></person-group> (<year>2010</year>) <article-title>Raritan (New Jersey) amber.</article-title> In: <person-group><name name-style="western"><surname>Penney</surname><given-names>D</given-names></name></person-group> (<role>Ed.</role>) <issue-title>Biodiversity of Fossils in Amber from the Major World Deposits.</issue-title> <source>Siri Scientific Press, Manchester</source>, <fpage>167</fpage>–<lpage>191</lpage>.</mixed-citation></ref><ref id="B1"><mixed-citation xmlns:xlink="http://www.w3.org/1999/xlink" xlink:type="simple">
          <person-group><name name-style="western"><surname>Basibuyuk</surname><given-names>HH</given-names></name><name name-style="western"><surname>Rasnitsyn</surname><given-names>AP</given-names></name><name name-style="western"><surname>van Achterberg</surname><given-names>K</given-names></name><name name-style="western"><surname>Fitton</surname><given-names>MG</given-names></name><name name-style="western"><surname>Quicke</surname><given-names>DLJ</given-names></name></person-group> (<year>1999</year>) <article-title>A new, putatively primitive Cretaceous fossil braconid subfamily from New Jersey amber (<tp:taxon-name><tp:taxon-name-part taxon-name-part-type="order">Hymenoptera</tp:taxon-name-part></tp:taxon-name>, <tp:taxon-name><tp:taxon-name-part taxon-name-part-type="family">Braconidae</tp:taxon-name-part></tp:taxon-name>).</article-title> <source>Zoologica Scripta</source> <volume>28</volume>(<issue>1–2</issue>): <fpage>211</fpage>–<lpage>214</lpage>. <ext-link xlink:type="simple" ext-link-type="doi" xlink:href="10.1046/j.1463-6409.1999.00006.x">https://doi.org/10.1046/j.1463-6409.1999.00006.x</ext-link></mixed-citation></ref><ref id="B9"><mixed-citation xmlns:xlink="http://www.w3.org/1999/xlink" xlink:type="simple">
          <person-group><name name-style="western"><surname>Mikkelsen</surname><given-names>PM</given-names></name><name name-style="western"><surname>Landman</surname><given-names>NH</given-names></name></person-group> (<year>2017</year>) <article-title>In memoriam: William K. Emerson (1925–2016), with a list of his publications and taxa.</article-title> <source>American Malacological Bulletin</source> <volume>35</volume>(<issue>1</issue>): <fpage>82</fpage>–<lpage>94</lpage>. <ext-link xlink:type="simple" ext-link-type="doi" xlink:href="10.4003/006.035.0112">https://doi.org/10.4003/006.035.0112</ext-link></mixed-citation></ref><ref id="B2"><mixed-citation xmlns:xlink="http://www.w3.org/1999/xlink" xlink:type="simple">
          <person-group><name name-style="western"><surname>Emerson</surname><given-names>WK</given-names></name><name name-style="western"><surname>Jacobson</surname><given-names>MK</given-names></name></person-group> (<year>1976</year>) <source>The American Museum of Natural History Guide to Shells: Land, Freshwater and Marine, from Nova Scotia to Florida. Alfred A.</source> <publisher-name>Knopf</publisher-name>, <publisher-loc>New York</publisher-loc>, <size units="page">482 pp</size>. [47 pls]</mixed-citation></ref></ref-list></tp:taxon-treatment>
